# Supplementary material for: Optimization and Validation of Reverse Transcription Recombinase-Aided Amplification (RT-RAA) for Sorghum Mosaic Virus Detection in Sugarcane
Source: Pathogens. 2023 Aug 18;12(8):1055. doi: 10.3390/pathogens12081055 (PMC10457762; doi:10.3390/pathogens12081055)
Supplement: Supplementary file 1 [file pathogens-12-01055-s001.zip]

Archive with 1 entries (1 files):
- pathogens-2510589-supplementary.pdf
